# Supplementary material for: Effects of Competition on Left Prefrontal and Temporal Cortex During Conceptual Comparison of Brand-Name Product Pictures: Analysis of fNIRS Using Tensor Decomposition
Source: Brain Sci. 2025 Jan 28;15(2):127. doi: 10.3390/brainsci15020127 (PMC11852890; doi:10.3390/brainsci15020127)
Supplement: Supplementary file 1 [file brainsci-15-00127-s001.zip]

Archive with 1 entries (1 files):
- brainsci-3398735-supplementary.pdf
